# Supplementary material for: Thermococcus sp. 9°N DNA polymerase exhibits 3′-esterase activity that can be harnessed for DNA sequencing
Source: Commun Biol. 2019 Jun 20;2:224. doi: 10.1038/s42003-019-0458-7 (PMC6586783; doi:10.1038/s42003-019-0458-7)
Supplement: Supplementary file 4 — Supplementary Data 1 [file 42003_2019_458_MOESM4_ESM.xlsx]

## Sheet: Fig. 3a
	w/o DNA			Deoxy primer			Dideoxy primer
Ivv	2840445	2661911	2336297	1157620	1211798	1173942	1491788	1687267	1568165
Ivh	4019715	3764778	3315454	2097370	2203448	2133730	2109145	2386508	2214981
FP (mP)	171.901	171.607	173.248	288.711	290.36	290.17	171.444	171.644	170.973
Mean	172.252			289.747			171.354
SD	0.875071			0.902443			0.344628
p-value					8.73225e-09			0.196511

## Sheet: Fig. 3b
	20:1			10:1			5:1			3.3:1			1.67:1			1:1			1:1.75			1:2.5			1:5			1:7			1:9			1:10
Ivv	984001	1058339	1083802	1011063	1127502	1118660	980282	1023921	1029102	1002766	1068895	1146807	1080028	1134654	1116651	1039464	1154287	1183000	1060665	1208685	1114868	1088348	1210683	1294111	1230356	1176636	1213257	1152348	1271461	1208411	1356427	1332515	1233549	1233454	1298098	1249582
Ivh	1756279	1878871	1917580	1771020	1964679	1943248	1683204	1751122	1768137	1696524	1789249	1941964	1764461	1862966	1835362	1682747	1860314	1899831	1668101	1894808	1755098	1681869	1865228	1993601	1850636	1771347	1832971	1712170	1888775	1796018	1997523	1961864	1816199	1810787	1897767	1827804
FP (mP)	281.824	279.358	277.798	273.161	270.74	269.305	263.911	262.05	264.202	257.015	252.036	257.435	240.617	242.963	243.465	236.309	234.202	232.524	222.605	221.081	223.079	214.251	212.797	212.759	201.325	201.735	203.437	195.433	195.338	195.58	191.147	191.037	191.049	189.648	187.639	187.894
Mean	279.66			271.069			263.387			255.495			242.348			234.345			222.255			213.269			202.165			195.45			191.077			188.394
SD	2.03019			1.94885			1.1671			3.00338			1.5201			1.89672			1.04409			0.850486			1.11976			0.122075			0.0601188			1.09353

## Sheet: Fig. 4b
3'Na alone	3'-Aa			3'-Ta			3'-Ca			3'-Ga
Ivv	2531814	2336348	2260115	3017701	2880507	2777392	2787963	2631054	2273837	1496135	1412982	1277249
Ivh	3585882	3352644	3242988	4290209	4092820	3945418	3932334	3758827	3242957	2170416	2060586	1860241
FP (mP)	172.298	178.643	178.603	174.127	173.85	173.741	170.286	176.494	175.667	183.901	186.438	185.815
Mean	176.515			173.906			174.149			185.384
SD	3.65167			0.199375			3.37095			1.32217
9˚N-I	3'-Aa			3'-Ta			3'-Ca			3'-Ga
Ivv	1156667	1283466	1215258	1672433	1699960	1684402	1521464	1439161	1500989	772838	782040	710544
Ivh	2160424	2380403	2236964	2405294	2425564	2419154	2167774	2043887	2130142	1138702	1147964	1046406
FP (mP)	302.602	299.393	295.956	179.723	175.882	179.053	175.188	173.62	173.266	191.398	189.598	191.162
Mean	299.317			178.219			174.025			190.719
SD	3.32342			2.05179			1.02277			0.978334
p-value		1.73614e-06			0.0684274			0.956871			0.00493531
Y409A	3'-Aa			3'-Ta			3'-Ca			3'-Ga
Ivv	1062218	1047885	1048527	1396225	1450538	1378810	978504	1053770	962958	614609	563749	563913
Ivh	2115781	2054533	2051688	2291536	2353292	2247075	1717443	1844218	1670539	1376468	1260429	1264272
FP (mP)	331.518	324.472	323.578	242.779	237.328	239.463	274.093	272.758	268.685	382.637	381.914	383.09
Mean	326.523			239.857			271.845			382.547
SD	4.34898			2.74692			2.81692			0.592759
p-value		1.36485e-06			0.000580817			2.71326e-06			1.68445e-07
D542E	3'-Aa			3'-Ta			3'-Ca			3'-Ga
Ivv	1319233	1733336	1480506	1540347	1687975	1750292	1261873	1415039	1406711	740035	783892	845842
Ivh	1877536	2481210	2114438	2202912	2403103	2477936	1790773	2008488	1997362	1082943	1145996	1235532
FP (mP)	174.646	177.451	176.34	177.002	174.802	172.092	173.26	173.344	173.513	188.103	187.63	187.227
Mean	176.146			174.632			173.372			187.653
SD	1.41239			2.45952			0.129041			0.438444
p-value		0.880645			0.661036			0.728638			0.106025

## Sheet: Fig.5d
	3'-Na	Expected base
	Substitution	A	C	G	T
	A		0.78	0	0
	C	0.78		0	1.57
	G	2.31	0		0.78
	T	0	0.78	1.57
																											`
	dNTP	Expected base
	Substitution	A	C	G	T
	A		0	0.78	0
	C	0.78		0	1.57
	G	0	0		0
	T	0	0.78	0

## Sheet: Supplementary Fig. 7a
Compound alone	3'-Aa			3'-Ta			3'-Ca			3'-Ga
Ivv	2531814	2336348	2260115	3017701	2880507	2777392	2787963	2631054	2273837	1496135	1412982	1277249
Ivh	3585882	3352644	3242988	4290209	4092820	3945418	3932334	3758827	3242957	2170416	2060586	1860241
FP (mP)	172.298	178.643	178.603	174.127	173.85	173.741	170.286	176.494	175.667	183.901	186.438	185.815
Mean	176.515			173.906			174.149			185.384
SD	3.65167			0.199375			3.37095			1.32217
WT	3'-Aa			3'-Ta			3'-Ca			3'-Ga
Ivv	1156667	1283466	1215258	1672433	1699960	1684402	1521464	1439161	1500989	772838	782040	710544
Ivh	2160424	2380403	2236964	2405294	2425564	2419154	2167774	2043887	2130142	1138702	1147964	1046406
FP (mP)	302.602	299.393	295.956	179.723	175.882	179.053	175.188	173.62	173.266	191.398	189.598	191.162
Mean	299.317			178.219			174.025			190.719
SD	3.32342			2.05179			1.02277			0.978334
p-value		1.73614e-06			0.0684274			0.956871			0.00493531
Y409A	3'-Aa			3'-Ta			3'-Ca			3'-Ga
Ivv	1062218	1047885	1048527	1396225	1450538	1378810	978504	1053770	962958	614609	563749	563913
Ivh	2115781	2054533	2051688	2291536	2353292	2247075	1717443	1844218	1670539	1376468	1260429	1264272
FP (mP)	331.518	324.472	323.578	242.779	237.328	239.463	274.093	272.758	268.685	382.637	381.914	383.09
Mean	326.523			239.857			271.845			382.547
SD	4.34898			2.74692			2.81692			0.592759
p-value		1.36485e-06			0.000580817			2.71326e-06			1.68445e-07
Y409C	3'-Aa			3'-Ta			3'-Ca			3'-Ga
Ivv	1316819	1326541	1315524	1669128	1677207	1562489	1349830	1380372	1244824	750274	884842	735525
Ivh	2120603	2136605	2111312	2398364	2405719	2252810	1985948	2032245	1825224	1353803	1606994	1301518
FP (mP)	233.833	233.91	232.222	179.284	178.429	180.935	190.696	191.019	189.052	286.838	289.807	277.85
Mean	233.322			179.549			190.255			284.832
SD	0.952959			1.27393			1.05433			6.22577
p-value		0.00146795			0.0169616			0.0156537			0.00136253
Y409D	3'-Aa			3'-Ta			3'-Ca			3'-Ga
Ivv	1326656	1309531	1518890	1549703	1613971	1701337	1600395	1440576	1419864	755942	849279	738933
Ivh	2246236	2195130	2522566	2208887	2312524	2418870	2285272	2040382	2013770	1118203	1262550	1094371
FP (mP)	257.377	252.692	248.345	175.381	177.908	174.15	176.257	172.311	172.967	193.294	195.693	193.878
Mean	252.805			175.813			173.845			194.289
SD	4.51695			1.91577			2.1147			1.25119
p-value		2.21153e-05			0.228578			0.903155			0.00106372
Y409E	3'-Aa			3'-Ta			3'-Ca			3'-Ga
Ivv	1447943	1558599	1536028	1404665	1768898	1624996	1466285	1411115	1438573	732612	854124	843077
Ivh	2094554	2250232	2211211	2002092	2524733	2316940	2080641	2003530	2032754	1076786	1263576	1239410
FP (mP)	182.53	181.587	180.181	175.365	176.036	175.534	173.208	173.492	171.168	190.215	193.347	190.317
Mean	181.433			175.645			172.623			191.293
SD	1.18169			0.349046			1.26775			1.7799
p-value		0.156667			0.00492281			0.516171			0.00991273
Y409F	3'-Aa			3'-Ta			3'-Ca			3'-Ga
Ivv	1394036	1513707	1485586	1506278	1597715	1583058	1522272	1468274	1631794	722006	805007	777424
Ivh	1986569	2149544	2120058	2149394	2291939	2272686	2157734	2077174	2307914	1055027	1177724	1139593
FP (mP)	175.274	173.572	175.966	175.923	178.48	178.857	172.68	171.741	171.617	187.403	187.982	188.923
Mean	174.937			177.753			172.013			188.103
SD	1.2323			1.59643			0.581015			0.767372
p-value		0.551905			0.0536457			0.39246			0.0541474
Y409G	3'-Aa			3'-Ta			3'-Ca			3'-Ga
Ivv	1197635	1280299	1261712	1711480	1877827	1746936	1202821	1277670	1227507	748239	761543	693371
Ivh	1932700	2034589	2023794	2505667	2754701	2548126	1775872	1884059	1811652	1472892	1481773	1350963
FP (mP)	234.82	227.546	231.953	188.323	189.286	186.537	192.383	191.79	192.206	326.254	321.056	321.666
Mean	231.44			188.049			192.127			322.992
SD	3.66393			1.39478			0.304421			2.84152
p-value		5.14353e-05			0.0032919			0.0116098			5.0109e-06
Y409H	3'-Aa			3'-Ta			3'-Ca			3'-Ga
Ivv	1462447	1368071	1341073	1622333	1833910	1716688	1276528	1338753	1244333	837594	877608	859894
Ivh	2383365	2230719	2178003	2303575	2599639	2433225	1806662	1904666	1762842	1227177	1283456	1257662
FP (mP)	239.46	239.705	237.827	173.525	172.712	172.663	171.943	174.48	172.424	188.681	187.8	187.843
Mean	238.997			172.967			172.949			188.108
SD	1.02112			0.483822			1.34762			0.496665
p-value		0.0012253			0.0529188			0.607162			0.0443837
Y409I	3'-Aa			3'-Ta			3'-Ca			3'-Ga
Ivv	1048926	1114546	1102454	1622666	1893326	1809306	1350772	1385044	1383164	737191	755304	804422
Ivh	2056244	2150711	2189993	2310033	2700722	2589588	1936003	1979969	1993392	1139556	1174097	1247218
FP (mP)	324.4	317.33	330.313	174.783	175.748	177.381	178.056	176.797	180.725	214.395	217.059	215.825
Mean	324.015			175.971			178.526			215.76
SD	6.50008			1.31365			2.00558			1.33304
p-value		5.46422e-05			0.114767			0.148743			9.64941e-06
Y409K	3'-Aa			3'-Ta			3'-Ca			3'-Ga
Ivv	1374635	1336621	1408078	1569699	1731770	1735110	1174287	1295198	1236560	745838	741845	784302
Ivh	1983844	1928867	2028506	2236900	2453934	2464588	1668901	1838700	1756516	1098124	1093068	1155627
FP (mP)	181.394	181.365	180.536	175.275	172.531	173.698	173.965	173.427	173.72	191.048	191.411	191.412
Mean	181.099			173.835			173.704			191.29
SD	0.487225			1.37699			0.269227			0.209604
p-value		0.163937			0.937153			0.84082			0.0166974
Y409L	3'-Aa			3'-Ta			3'-Ca			3'-Ga
Ivv	1230616	1187121	1280194	1578521	1696785	1724708	1297096	1464015	1297470	754284	790410	729914
Ivh	2120883	2063167	2234113	2243942	2407758	2452828	1856121	2091752	1851377	1140102	1190984	1102360
FP (mP)	265.632	269.529	271.439	174.082	173.216	174.294	177.287	176.541	175.908	203.664	202.168	203.27
Mean	268.867			173.864			176.579			203.034
SD	2.9592			0.57104			0.690443			0.775473
p-value		4.44715e-06			0.915087			0.345876			0.000275509
Y409M	3'-Aa			3'-Ta			3'-Ca			3'-Ga
Ivv	1178026	1321680	1212596	1542578	1644736	1808282	1403998	1344390	1425862	710634	741313	727687
Ivh	2152744	2430163	2225392	2232716	2354038	2599122	2040172	1941233	2067153	1152804	1198249	1164607
FP (mP)	292.64	295.45	294.59	182.804	177.38	179.434	184.71	181.653	183.592	237.287	235.587	230.894
Mean	294.227			179.873			183.319			234.59
SD	1.43964			2.73839			1.54702			3.31113
p-value		1.57157e-05			0.063894			0.023398			0.000160447
Y409N	3'-Aa			3'-Ta			3'-Ca			3'-Ga
Ivv	1141580	1228148	1230398	1545288	1676063	1665743	1397677	1491033	1546837	611722	693477	727904
Ivh	1996979	2119406	2173611	2197727	2380274	2372831	1982693	2135025	2191527	897797	1022910	1074627
FP (mP)	272.545	266.242	277.089	174.308	173.608	175.084	173.063	177.601	172.452	189.514	191.934	192.353
Mean	271.959			174.333			174.372			191.267
SD	5.44739			0.738295			2.81303			1.53267
p-value		0.000136907			0.43541			0.934059			0.00731369
Y409P	3'-Aa			3'-Ta			3'-Ca			3'-Ga
Ivv	1277726	1441866	1361938	1448649	1526382	1687746	1340072	1476834	1343671	737516	750252	749537
Ivh	1949382	2194621	2066387	2067388	2183820	2416898	1900730	2096422	1909928	1112711	1128267	1127406
FP (mP)	208.129	207.001	205.479	175.976	177.197	177.641	173	173.396	174.04	202.783	201.23	201.322
Mean	206.87			176.938			173.479			201.778
SD	1.33			0.861997			0.52512			0.871436
p-value		0.000873459			0.0272289			0.766064			0.000378235
Y409Q	3'-Aa			3'-Ta			3'-Ca			3'-Ga
Ivv	1305766	1382038	1248734	1608691	1740207	1688991	1328341	1238216	1253007	811752	829241	822889
Ivh	1939062	2049613	1849769	2284740	2497310	2400171	1887802	1758012	1780210	1194229	1216765	1212467
FP (mP)	195.171	194.535	193.976	173.638	178.667	173.918	173.954	173.483	173.81	190.668	189.405	191.405
Mean	194.56			175.408			173.749			190.493
SD	0.597904			2.82575			0.241088			1.01158
p-value		0.0114033			0.455454			0.856625			0.00602562
Y409R	3'-Aa			3'-Ta			3'-Ca			3'-Ga
Ivv	1538004	1625219	1437226	1552620	1616684	1619362	1418417	1479104	1550325	750897	848760	818267
Ivh	2200752	2325430	2060419	2203108	2291718	2305522	2014618	2106013	2211733	1101335	1248398	1201163
FP (mP)	177.264	177.239	178.175	173.199	172.714	174.823	173.666	174.864	175.81	189.198	190.562	189.606
Mean	177.56			173.578			174.78			189.788
SD	0.533115			1.10476			1.07462			0.70008
p-value		0.672367			0.663451			0.786527			0.0145877
Y409S	3'-Aa			3'-Ta			3'-Ca			3'-Ga
Ivv	1176152	1278163	1259296	1626956	1545262	1636772	1215379	1360039	1197433	598929	672449	678754
Ivh	1981202	2161917	2129368	2360857	2243675	2383118	1826045	2031384	1777264	1158163	1284363	1276514
FP (mP)	254.976	256.899	256.76	184.036	184.33	185.663	200.783	197.954	194.921	318.272	312.71	305.718
Mean	256.212			184.676			197.886			312.233
SD	1.07226			0.867302			2.93154			6.29093
p-value		0.000590327			0.00226808			0.000774407			0.000854969
Y409T	3'-Aa			3'-Ta			3'-Ca			3'-Ga
Ivv	1307423	1485920	1420742	1456738	1545065	1542993	1391292	1281744	1448796	712230	769089	837666
Ivh	1935214	2204372	2132941	2078742	2211703	2207963	1999382	1825008	2072897	1094480	1180331	1284647
FP (mP)	193.605	194.687	200.412	175.932	177.45	177.28	179.342	174.866	177.216	211.572	210.956	210.61
Mean	196.235			176.887			177.141			211.046
SD	3.65759			0.831698			2.23911			0.487352
p-value		0.00271758			0.0263538			0.290325			7.00169e-05
Y409V	3'-Aa			3'-Ta			3'-Ca			3'-Ga
Ivv	1292022	1417159	1408883	1628886	1643459	1584557	1178739	1318780	1276371	763885	799135	817648
Ivh	1919693	2106118	2088777	2319487	2339904	2250321	1687917	1884473	1822971	1189499	1241381	1265082
FP (mP)	195.432	195.545	194.385	174.908	174.838	173.608	177.621	176.6	176.36	217.885	216.732	214.831
Mean	195.121			174.451			176.86			216.483
SD	0.639297			0.731449			0.669621			1.54269
p-value		0.0225889			0.339064			0.305154			1.20318e-05
Y409W	3'-Aa			3'-Ta			3'-Ca			3'-Ga
Ivv	1401388	1614746	1515762	1510580	1640156	1885095	1421295	1473910	1338070	726598	678626	800693
Ivh	1995135	2308100	2161935	2154992	2344501	2708203	2015787	2090900	1897131	1073241	1005386	1178945
FP (mP)	174.81	176.748	175.7	175.801	176.764	179.198	172.964	173.078	172.806	192.597	194.037	191.071
Mean	175.753			177.254			172.949			192.568
SD	0.969789			1.75043			0.136762			1.48287
p-value		0.760222			0.0812015			0.600728			0.00331584

## Sheet: Supplementary Fig. 7b
Compound alone	3'-Aa			3'-Ta			3'-Ca			3'-Ga
Ivv	2531814	2336348	2260115	3017701	2880507	2777392	2787963	2631054	2273837	1496135	1412982	1277249
Ivh	3585882	3352644	3242988	4290209	4092820	3945418	3932334	3758827	3242957	2170416	2060586	1860241
FP (mP)	172.298	178.643	178.603	174.127	173.85	173.741	170.286	176.494	175.667	183.901	186.438	185.815
Mean	176.515			173.906			174.149			185.384
SD	3.65167			0.199375			3.37095			1.32217
WT	3'-Aa			3'-Ta			3'-Ca			3'-Ga
Ivv	1156667	1283466	1215258	1672433	1699960	1684402	1521464	1439161	1500989	772838	782040	710544
Ivh	2160424	2380403	2236964	2405294	2425564	2419154	2167774	2043887	2130142	1138702	1147964	1046406
FP (mP)	302.602	299.393	295.956	179.723	175.882	179.053	175.188	173.62	173.266	191.398	189.598	191.162
Mean	299.317			178.219			174.025			190.719
SD	3.32342			2.05179			1.02277			0.978334
p-value		1.73614e-06			0.0684274			0.956871			0.00493531
D542A	3'-Aa			3'-Ta			3'-Ca			3'-Ga
Ivv	1363682	1358096	1398562	1481164	1536490	1517877	1385024	1731667	1545136	717407	747801	785741
Ivh	1947431	1937789	1993868	2099620	2186032	2146296	1957212	2454594	2188043	1047628	1094692	1150225
FP (mP)	176.3	175.884	175.481	172.715	174.49	171.504	171.199	172.69	172.214	187.09	188.273	188.27
Mean	175.888			172.903			172.035			187.878
SD	0.409632			1.50188			0.761681			0.681789
p-value		0.795578			0.370126			0.400378			0.0623532
D542C	3'-Aa			3'-Ta			3'-Ca			3'-Ga
Ivv	1440366	1675323	1431485	1499396	1762791	1571020	1579432	1346751	1483687	723509	741231	753761
Ivh	2064098	2414344	2052821	2152044	2493365	2236601	2246729	1914609	2110454	1062034	1090272	1109539
FP (mP)	177.982	180.704	178.324	178.737	171.651	174.802	174.404	174.117	174.386	189.592	190.576	190.94
Mean	179.004			175.064			174.302			190.369
SD	1.48288			3.55023			0.160666			0.697184
p-value		0.354016			0.629677			0.944454			0.0103155
D542E	3'-Aa			3'-Ta			3'-Ca			3'-Ga
Ivv	1319233	1733336	1480506	1540347	1687975	1750292	1261873	1415039	1406711	740035	783892	845842
Ivh	1877536	2481210	2114438	2202912	2403103	2477936	1790773	2008488	1997362	1082943	1145996	1235532
FP (mP)	174.646	177.451	176.34	177.002	174.802	172.092	173.26	173.344	173.513	188.103	187.63	187.227
Mean	176.146			174.632			173.372			187.653
SD	1.41239			2.45952			0.129041			0.438444
p-value		0.880645			0.661036			0.728638			0.106025
D542F	3'-Aa			3'-Ta			3'-Ca			3'-Ga
Ivv	1331068	1494240	1357499	1490150	1771376	1739764	1288543	1457576	1172531	710461	738448	742795
Ivh	1894963	2124654	1935526	2111219	2532645	2494962	1837972	2074491	1661426	1038141	1078476	1084894
FP (mP)	174.795	174.201	175.531	172.454	176.874	178.335	175.732	174.661	172.513	187.395	187.145	187.176
Mean	174.842			175.887			174.302			187.239
SD	0.666227			3.0621			1.6392			0.136623
p-value		0.516852			0.379728			0.947989			0.136954
D542H	3'-Aa			3'-Ta			3'-Ca			3'-Ga
Ivv	1192088	1381993	1587556	1456303	1517758	1639030	1344842	1409826	1501860	674759	725711	698312
Ivh	1696411	1976836	2274072	2064138	2153002	2330749	1904788	2014010	2135539	985507	1059334	1022315
FP (mP)	174.597	177.098	177.779	172.659	173.055	174.246	172.311	176.464	174.212	187.168	186.899	188.305
Mean	176.491			173.32			174.329			187.457
SD	1.67558			0.826213			2.07915			0.746535
p-value		0.992604			0.35481			0.942185			0.0989866
D542I	3'-Aa			3'-Ta			3'-Ca			3'-Ga
Ivv	1349220	1283376	1437912	1763095	1657250	1623519	1265489	1424186	1315696	666727	697072	729999
Ivh	1927836	1835757	2064329	2501630	2353501	2310205	1789480	2025386	1867754	976015	1022047	1073694
FP (mP)	176.566	177.094	178.862	173.173	173.596	174.564	171.521	174.282	173.415	188.275	189.036	190.551
Mean	177.507			173.778			173.073			189.287
SD	1.20239			0.71299			1.41225			1.1583
p-value		0.698503			0.792182			0.645229			0.0183678
D542K	3'-Aa			3'-Ta			3'-Ca			3'-Ga
Ivv	1556351	1501183	1446702	1970913	1879124	1715618	1264350	1442670	1454736	762761	901257	771104
Ivh	2222969	2146392	2076922	2824400	2692334	2435272	1800094	2053130	2068866	1117493	1318169	1126814
FP (mP)	176.386	176.887	178.856	177.984	177.889	173.373	174.826	174.627	174.29	188.662	187.847	187.421
Mean	177.376			176.415			174.581			187.977
SD	1.30557			2.63467			0.270633			0.630392
p-value		0.726084			0.241744			0.84539			0.0547675
D542M	3'-Aa			3'-Ta			3'-Ca			3'-Ga
Ivv	1222464	1448006	1457177	1611051	1646604	1987088	1363733	1286396	1345340	677445	704813	773385
Ivh	1749437	2067885	2079109	2304484	2354680	2812201	1934781	1828727	1916462	991772	1026279	1132125
FP (mP)	177.318	176.308	175.872	177.098	176.962	171.924	173.123	174.096	175.094	188.308	185.701	188.265
Mean	176.499			175.328			174.104			187.425
SD	0.742244			2.94875			0.985628			1.49262
p-value		0.994922			0.492329			0.984471			0.151045
D542N	3'-Aa			3'-Ta			3'-Ca			3'-Ga
Ivv	1138972	1435162	1140510	1506903	1653624	1604172	1650714	1750641	1491161	672714	721061	734059
Ivh	1623775	2056003	1622147	2139197	2348896	2274278	2336640	2484098	2113872	986904	1062054	1074048
FP (mP)	175.479	177.832	174.338	173.417	173.709	172.777	172.025	173.2	172.734	189.315	191.234	188.036
Mean	175.883			173.301			172.653			189.528
SD	1.78162			0.476597			0.591491			1.60995
p-value		0.805161			0.135353			0.528074			0.0261663
D542P	3'-Aa			3'-Ta			3'-Ca			3'-Ga
Ivv	1162368	1565741	1399343	1503554	1678853	1491543	1235987	1518120	1326287	674631	713659	798051
Ivh	1656840	2258044	2000159	2127120	2388010	2119245	1752726	2154870	1883209	992264	1046955	1175068
FP (mP)	175.394	181.052	176.736	171.749	174.374	173.841	172.897	173.36	173.523	190.554	189.307	191.077
Mean	177.727			173.322			173.26			190.312
SD	2.95621			1.38742			0.324954			0.909337
p-value		0.677971			0.545125			0.693982			0.00600912
D542Q	3'-Aa			3'-Ta			3'-Ca			3'-Ga
Ivv	1373012	1673630	1595351	1643236	1828886	1720155	1369179	1562430	1491291	757020	782276	764642
Ivh	1963337	2396034	2281153	2339278	2611008	2445044	1946295	2225580	2118802	1114561	1151376	1119981
FP (mP)	176.937	177.509	176.912	174.775	176.158	174.035	174.067	175.066	173.821	191.037	190.882	188.546
Mean	177.12			174.989			174.318			190.155
SD	0.337711			1.0777			0.658911			1.39537
p-value		0.801924			0.229138			0.939773			0.0126584
D542R	3'-Aa			3'-Ta			3'-Ca			3'-Ga
Ivv	1388668	1486475	1327867	1435736	1648679	1709395	1052502	1202718	1084276	658023	729809	750660
Ivh	1988748	2134750	1893928	2039119	2340736	2430987	1493532	1713216	1537623	960432	1067488	1097018
FP (mP)	177.674	179.021	175.697	173.643	173.473	174.282	173.222	175.072	172.908	186.85	187.882	187.456
Mean	177.464			173.799			173.734			187.396
SD	1.67169			0.426225			1.16922			0.51818
p-value		0.709664			0.720179			0.859025			0.0913952
D542S	3'-Aa			3'-Ta			3'-Ca			3'-Ga
Ivv	1278461	1361873	1343475	1471243	1617707	1677342	1381314	1405882	1550736	653023	750672	735884
Ivh	1822864	1946043	1910752	2081042	2288137	2377922	1975443	2002365	2215445	954341	1099637	1073810
FP (mP)	175.539	176.598	174.32	171.664	171.648	172.758	176.995	175.012	176.494	187.461	188.598	186.731
Mean	175.485			172.023			176.167			187.597
SD	1.13971			0.63645			1.03134			0.940982
p-value		0.687034			0.0393746			0.425918			0.0775551
D542W	3'-Aa			3'-Ta			3'-Ca			3'-Ga
Ivv	1245302	1597469	1560113	1443630	1496793	1545641	1259538	1715825	1331746	613536	710985	708230
Ivh	1776473	2295142	2221330	2043709	2124872	2194956	1797784	2466906	1898458	897531	1044086	1040036
FP (mP)	175.781	179.23	174.858	172.074	173.423	173.586	176.051	179.567	175.442	187.943	189.793	189.791
Mean	176.623			173.027			177.02			189.176
SD	2.30429			0.830046			2.22682			1.06759
p-value		0.968027			0.216561			0.306054			0.0180756
D542Y	3'-Aa			3'-Ta			3'-Ca			3'-Ga
Ivv	1392049	1531413	1409459	1421811	1564402	1935979	1327260	1435368	1455964	753253	760629	820622
Ivh	1991544	2189834	2016724	2016802	2217291	2777380	1901835	2065228	2079234	1109949	1116739	1202278
FP (mP)	177.177	176.936	177.242	173.032	172.645	178.514	177.937	179.929	176.304	191.442	189.686	188.668
Mean	177.118			174.73			178.057			189.932
SD	0.161625			3.28256			1.81559			1.40365
p-value		0.801758			0.706548			0.175247			0.0150391
D542G	3'-Aa			3'-Ta			3'-Ca			3'-Ga
Ivv	1242481	1443910	1256604	1436409	1498095	1544029	1276474	1393712	1258651	680210	673267	725435
Ivh	1773468	2056272	1790746	2039341	2125687	2196684	1825266	1996132	1799998	998501	984822	1063941
FP (mP)	176.06	174.951	175.281	173.468	173.187	174.473	176.93	177.713	176.989	189.604	187.9	189.175
Mean	175.431			173.71			177.211			188.893
SD	0.569092			0.676315			0.436044			0.886518
p-value		0.661904			0.676913			0.259061			0.0316173
